# Supplementary material for: Characterization of a novel lncRNA RP3-340N1.2 and its association with a miR-4650-5p/SHC1-related regulatory network in lung adenocarcinoma
Source: PLoS One. 2026 Jul 16;21(7):e0353744. doi: 10.1371/journal.pone.0353744 (PMC13375034; doi:10.1371/journal.pone.0353744)
Supplement: S1 Table — (XLSX) [file pone.0353744.s001.xlsx]

## Sheet: Summary
Database / Region	Count	Notes
TargetScan total	4587	Unique target genes from TargetScan file
miRDB total	474	Unique target genes from miRDB file
miRWalk total	13258	Unique target genes from miRWalk file
TargetScan only	1105
miRDB only	10
miRWalk only	9804
TargetScan + miRDB only	73
TargetScan + miRWalk only	3063
miRDB + miRWalk only	45
All three	346	TargetScan ∩ miRDB ∩ miRWalk

## Sheet: All_three_346
Gene symbol
ACSL1
ACVR1
ACVRL1
ADAMTS17
ADORA1
ADRA2A
AFAP1L2
ALDH1A3
ALPK3
ANKRD33B
ANKRD63
APBA1
APH1A
ARFRP1
ARHGAP1
ARHGAP42
ARVCF
ASIC1
ASIC4
ATG7
ATOH8
ATP2B4
ATP6V0D1
ATRN
AZGP1
BAG5
BCL6B
BEGAIN
BSDC1
BSN
BTBD9
C10ORF90
C16ORF90
C1GALT1
C8ORF33
CACNA1E
CACNA1S
CALCOCO2
CALM3
CALR
CAP1
CARNS1
CASP10
CASP9
CBFA2T2
CBX6
CCDC115
CCDC74A
CCDC74B
CD99L2
CDC25B
CDS2
CDX2
CENPO
CEP152
CERKL
CERS3
CHRNB2
CLASP1
CLMN
CMTM4
CMTM7
COL4A1
COL4A3
COLGALT2
COMMD7
CPA4
CPEB3
CPNE5
CRTAP
CRX
CSF3R
CTAGE1
CTSD
CUZD1
CYCS
CYP2U1
DCAF5
DCUN1D5
DDIT4L
DDRGK1
DDX17
DENND3
DGCR8
DHRS12
DHX34
DKC1
DLD
DLL3
DLST
DPP6
DVL3
EARS2
EDNRB
EIF4ENIF1
ENTPD6
ESAM
ESCO1
EXOC7
FAM131B
FAM193A
FAM222A
FCRL1
FERMT2
FGD5
FGF14
FMR1
FOXA3
FOXK1
FSD1L
GAB2
GABBR2
GABRB3
GAL3ST3
GDI2
GDPD5
GLT1D1
GPR153
GPX8
GRAMD1B
GRIN1
GRK6
GRWD1
GTF3C2
GZMH
HDAC3
HHIPL1
HJURP
HLTF
HNF1A
HNRNPU
HOOK2
ICMT
IFNGR2
IGF2
IGF2BP1
IKBKG
IL18BP
ILF3
IMP3
IP6K2
IQCE
ISLR
ISY1
ISY1-RAB43
JMJD4
KCNAB2
KCNH3
KCTD11
KIAA0513
KLHDC10
KLHL20
KPNA6
KRT7
KY
LGALS9C
LHFPL4
LHFPL5
LIM2
LNX2
LPIN3
LRRC32
LSMEM2
LYPD6
MAFG
MAFK
MAGEB2
MAGIX
MAN1B1
MAPT
MAVS
MBD1
MCAT
MECP2
MED29
METTL6
MGAT3
MICAL3
MICALL1
MKNK2
MLLT11
MLLT3
MPRIP
MRPS25
MTHFR
MTMR9
NAMPT
NAT8L
NCS1
NDOR1
NDUFA11
NEO1
NOS3
NUAK1
NXPH3
PACS2
PAX5
PCDH10
PCMTD1
PDLIM2
PDXP
PGAM5
PGP
PHF19
PHLDA3
PHYHIP
PI4KB
PIGV
PIK3IP1
PITPNM2
PLD1
PLEKHG4B
PLIN4
PLK3
PMEPA1
PNPLA1
POLDIP2
POLM
POLR1A
PPIL2
PPP1R16B
PPP1R1B
PRKCA
PRKG1
PRSS12
PRX
PSAPL1
PSD
PTPN5
RAB11FIP4
RAB3B
RAB43
RAD50
RAD54L2
RAI1
RAP2B
RAPGEF3
RAPGEFL1
RARA
RBBP5
RBFOX2
RBM27
RBM3
RBPJ
RGS3
RNF157
RPL10
RTF1
RTKN2
RTN4IP1
SAMD4A
SASH3
SCARB1
SCN4A
SEC14L4
SETDB1
SFXN5
SH3PXD2A
SH3PXD2B
SHC1
SIDT2
SIX6
SLC12A5
SLC29A4
SLC35A4
SLC37A2
SLC43A1
SLC43A2
SLC43A3
SLC6A17
SLC7A1
SLC7A6
SLC7A8
SLC9A7
SLIT3
SMIM8
SNPH
SNX12
SORCS2
SOX12
SPINT1
SPRYD3
SRCAP
SRCIN1
SRL
SSR1
STPG1
STRN
SYN3
SYT7
SYTL5
TAB1
TAB3
TBCEL
TCP11L2
TEC
TENM3
TGM4
THEM6
TJAP1
TLN2
TMEM106C
TMEM120B
TMEM132B
TMEM169
TMEM170A
TMEM179
TMEM182
TMEM183A
TMEM229B
TMEM234
TMEM38B
TMEM43
TMIE
TMTC3
TNS1
TOR1AIP2
TP53I11
TRABD2B
TRAF6
TRIM13
TRIM36
TSHZ1
TSPAN11
TUBB3
TYRO3
U2SURP
ULK1
UNC5B
USH1G
USP9X
VASH1
VCAN
VPS4B
VWA8
XPO7
YTHDC1
ZBTB20
ZBTB47
ZDHHC3
ZHX1
ZMIZ1
ZNF124
ZNF41
ZNF510
ZNF664

## Sheet: Venn_region_lists
Region	Gene symbol
TargetScan_only	ABCG8
TargetScan_only	ABHD16B
TargetScan_only	AC005481.5
TargetScan_only	AC006372.1
TargetScan_only	AC007040.11
TargetScan_only	AC007405.2
TargetScan_only	AC007952.5
TargetScan_only	AC007952.6
TargetScan_only	AC008394.1
TargetScan_only	AC009892.10
TargetScan_only	AC010327.2
TargetScan_only	AC010536.1
TargetScan_only	AC011484.1
TargetScan_only	AC011897.1
TargetScan_only	AC012360.2
TargetScan_only	AC013269.5
TargetScan_only	AC016559.1
TargetScan_only	AC016722.1
TargetScan_only	AC025278.1
TargetScan_only	AC026310.1
TargetScan_only	AC068987.1
TargetScan_only	AC074091.13
TargetScan_only	AC074389.6
TargetScan_only	AC079210.1
TargetScan_only	AC091801.1
TargetScan_only	AC092675.3
TargetScan_only	AC092850.1
TargetScan_only	AC104841.2
TargetScan_only	AC105020.1
TargetScan_only	AC106017.1
TargetScan_only	AC110619.2
TargetScan_only	AC115618.1
TargetScan_only	AC124890.1
TargetScan_only	AC132186.1
TargetScan_only	AC132872.2
TargetScan_only	AC137932.1
TargetScan_only	AC138655.1
TargetScan_only	AC145676.2
TargetScan_only	AC174470.1
TargetScan_only	ACPP
TargetScan_only	ACTR1A
TargetScan_only	ADAP1
TargetScan_only	ADCK3
TargetScan_only	ADRA1D
TargetScan_only	ADRBK1
TargetScan_only	AES
TargetScan_only	AGPAT6
TargetScan_only	AGTRAP
TargetScan_only	AGXT
TargetScan_only	AIM1
TargetScan_only	AKIRIN1
TargetScan_only	AKR1D1
TargetScan_only	AL021546.6
TargetScan_only	AL049840.1
TargetScan_only	AL117190.3
TargetScan_only	AL161915.1
TargetScan_only	AL354898.1
TargetScan_only	AL354993.1
TargetScan_only	AL355390.1
TargetScan_only	AL356356.1
TargetScan_only	AL360004.1
TargetScan_only	AL590235.1
TargetScan_only	AL590483.1
TargetScan_only	AL590822.1
TargetScan_only	AL590822.2
TargetScan_only	AL591479.1
TargetScan_only	AL627309.1
TargetScan_only	ALDH4A1
TargetScan_only	ALKBH1
TargetScan_only	ALPI
TargetScan_only	AMICA1
TargetScan_only	ANKHD1-EIF4EBP3
TargetScan_only	AP000708.1
TargetScan_only	AP001579.1
TargetScan_only	AP003068.23
TargetScan_only	AP005482.1
TargetScan_only	AP2A2
TargetScan_only	AP5M1
TargetScan_only	APMAP
TargetScan_only	APOC3
TargetScan_only	ARHGAP19-SLIT1
TargetScan_only	ARHGEF1
TargetScan_only	ARL15
TargetScan_only	ARL16
TargetScan_only	ARMC8
TargetScan_only	ARRDC1
TargetScan_only	ASB13
TargetScan_only	ASTN1
TargetScan_only	ATAD1
TargetScan_only	ATG4D
TargetScan_only	ATHL1
TargetScan_only	ATP11A
TargetScan_only	ATP11B
TargetScan_only	ATP5J2-PTCD1
TargetScan_only	ATP6V0C
TargetScan_only	B3GNT1
TargetScan_only	B3GNT7
TargetScan_only	BACH2
TargetScan_only	BAG1
TargetScan_only	BCAP29
TargetScan_only	BCKDK
TargetScan_only	BCMO1
TargetScan_only	BIRC5
TargetScan_only	BLVRA
TargetScan_only	BNIP3
TargetScan_only	BNIP3L
TargetScan_only	BOK
TargetScan_only	BRF2
TargetScan_only	BTNL3
TargetScan_only	BX088651.1
TargetScan_only	BX255923.1
TargetScan_only	C10ORF11
TargetScan_only	C10ORF118
TargetScan_only	C10ORF54
TargetScan_only	C10ORF68
TargetScan_only	C10ORF76
TargetScan_only	C10ORF85
TargetScan_only	C10ORF91
TargetScan_only	C11ORF45
TargetScan_only	C11ORF48
TargetScan_only	C11ORF49
TargetScan_only	C11ORF57
TargetScan_only	C11ORF58
TargetScan_only	C11ORF68
TargetScan_only	C11ORF74
TargetScan_only	C11ORF80
TargetScan_only	C11ORF84
TargetScan_only	C12ORF49
TargetScan_only	C12ORF5
TargetScan_only	C12ORF52
TargetScan_only	C12ORF60
TargetScan_only	C12ORF73
TargetScan_only	C14ORF144
TargetScan_only	C14ORF80
TargetScan_only	C15ORF37
TargetScan_only	C15ORF38
TargetScan_only	C15ORF38-AP3S2
TargetScan_only	C15ORF39
TargetScan_only	C15ORF52
TargetScan_only	C16ORF70
TargetScan_only	C17ORF100
TargetScan_only	C17ORF102
TargetScan_only	C17ORF103
TargetScan_only	C17ORF105
TargetScan_only	C17ORF51
TargetScan_only	C17ORF53
TargetScan_only	C17ORF59
TargetScan_only	C17ORF62
TargetScan_only	C17ORF72
TargetScan_only	C17ORF74
TargetScan_only	C17ORF85
TargetScan_only	C17ORF96
TargetScan_only	C19ORF10
TargetScan_only	C19ORF12
TargetScan_only	C19ORF24
TargetScan_only	C19ORF26
TargetScan_only	C19ORF35
TargetScan_only	C19ORF48
TargetScan_only	C19ORF52
TargetScan_only	C19ORF70
TargetScan_only	C19ORF73
TargetScan_only	C1ORF147
TargetScan_only	C1ORF170
TargetScan_only	C1ORF172
TargetScan_only	C1ORF177
TargetScan_only	C1ORF210
TargetScan_only	C1ORF213
TargetScan_only	C1ORF233
TargetScan_only	C1ORF95
TargetScan_only	C20ORF112
TargetScan_only	C20ORF144
TargetScan_only	C20ORF173
TargetScan_only	C20ORF194
TargetScan_only	C20ORF196
TargetScan_only	C21ORF2
TargetScan_only	C21ORF49
TargetScan_only	C22ORF26
TargetScan_only	C22ORF29
TargetScan_only	C22ORF46
TargetScan_only	C2ORF15
TargetScan_only	C2ORF43
TargetScan_only	C2ORF44
TargetScan_only	C2ORF71
TargetScan_only	C2ORF82
TargetScan_only	C2ORF91
TargetScan_only	C3ORF27
TargetScan_only	C3ORF72
TargetScan_only	C3ORF79
TargetScan_only	C5ORF20
TargetScan_only	C5ORF27
TargetScan_only	C5ORF45
TargetScan_only	C5ORF64
TargetScan_only	C6ORF195
TargetScan_only	C6ORF203
TargetScan_only	C6ORF223
TargetScan_only	C6ORF25
TargetScan_only	C7ORF13
TargetScan_only	C7ORF43
TargetScan_only	C7ORF72
TargetScan_only	C8A
TargetScan_only	C8ORF46
TargetScan_only	C8ORF82
TargetScan_only	C8ORF86
TargetScan_only	C9ORF114
TargetScan_only	C9ORF156
TargetScan_only	C9ORF38
TargetScan_only	C9ORF47
TargetScan_only	C9ORF57
TargetScan_only	C9ORF69
TargetScan_only	CACNA2D2
TargetScan_only	CADM3
TargetScan_only	CAMK2N2
TargetScan_only	CAPZB
TargetScan_only	CARKD
TargetScan_only	CASC10
TargetScan_only	CASC4
TargetScan_only	CASD1
TargetScan_only	CC2D1A
TargetScan_only	CCBL1
TargetScan_only	CCDC107
TargetScan_only	CCDC137
TargetScan_only	CCDC144NL
TargetScan_only	CCDC64
TargetScan_only	CCDC85C
TargetScan_only	CCL14
TargetScan_only	CCL25
TargetScan_only	CCRN4L
TargetScan_only	CCT6A
TargetScan_only	CD1A
TargetScan_only	CD97
TargetScan_only	CDC6
TargetScan_only	CDCA4
TargetScan_only	CDIP1
TargetScan_only	CDK20
TargetScan_only	CDK2AP2
TargetScan_only	CDPF1
TargetScan_only	CDYL2
TargetScan_only	CECR5
TargetScan_only	CENPBD1
TargetScan_only	CHD5
TargetScan_only	CHDC2
TargetScan_only	CHIC2
TargetScan_only	CHP2
TargetScan_only	CHST13
TargetScan_only	CINP
TargetScan_only	CKAP2L
TargetScan_only	CLCN6
TargetScan_only	CLDN9
TargetScan_only	CLEC12A
TargetScan_only	CLEC2L
TargetScan_only	CLEC4C
TargetScan_only	CLEC4F
TargetScan_only	CLK3
TargetScan_only	CLN8
TargetScan_only	CNP
TargetScan_only	COL8A2
TargetScan_only	COMMD4
TargetScan_only	COMT
TargetScan_only	COQ10A
TargetScan_only	CPE
TargetScan_only	CPN2
TargetScan_only	CRCP
TargetScan_only	CREB3L3
TargetScan_only	CRLS1
TargetScan_only	CSF3
TargetScan_only	CSNK1E
TargetScan_only	CST3
TargetScan_only	CTB-167G5.5
TargetScan_only	CTB-186H2.3
TargetScan_only	CTC-236F12.4
TargetScan_only	CTC-349C3.1
TargetScan_only	CTD-2054N24.2
TargetScan_only	CTD-2162K18.4
TargetScan_only	CTD-2228K2.5
TargetScan_only	CTD-2368P22.1
TargetScan_only	CTD-2545M3.6
TargetScan_only	CTSA
TargetScan_only	CTXN1
TargetScan_only	CXCL16
TargetScan_only	CXORF36
TargetScan_only	CXORF40A
TargetScan_only	CXORF48
TargetScan_only	CYP1A1
TargetScan_only	CYP2W1
TargetScan_only	CYP4F22
TargetScan_only	CYS1
TargetScan_only	DAK
TargetScan_only	DBT
TargetScan_only	DDB2
TargetScan_only	DDI2
TargetScan_only	DDX23
TargetScan_only	DECR2
TargetScan_only	DEFB132
TargetScan_only	DERL2
TargetScan_only	DESI2
TargetScan_only	DGAT1
TargetScan_only	DGCR14
TargetScan_only	DGCR6L
TargetScan_only	DHODH
TargetScan_only	DHX33
TargetScan_only	DIEXF
TargetScan_only	DIS3
TargetScan_only	DKFZP434E1119
TargetScan_only	DLL4
TargetScan_only	DMXL1
TargetScan_only	DNA2
TargetScan_only	DNAH10OS
TargetScan_only	DNAH17-AS1
TargetScan_only	DNAJA2
TargetScan_only	DNLZ
TargetScan_only	DNM1
TargetScan_only	DOK2
TargetScan_only	DOPEY1
TargetScan_only	DRD2
TargetScan_only	DUSP3
TargetScan_only	DUSP7
TargetScan_only	EDARADD
TargetScan_only	EFCAB1
TargetScan_only	EFCAB14
TargetScan_only	EFNA2
TargetScan_only	EIF2S3
TargetScan_only	EIF3F
TargetScan_only	EIF4E
TargetScan_only	EIF4EBP1
TargetScan_only	EIF4EBP3
TargetScan_only	ELF3
TargetScan_only	ELMSAN1
TargetScan_only	EML5
TargetScan_only	EN2
TargetScan_only	ENPP1
TargetScan_only	ENTHD2
TargetScan_only	EPN2
TargetScan_only	ERBB2IP
TargetScan_only	ERLIN1
TargetScan_only	ERO1L
TargetScan_only	ERP27
TargetScan_only	ERVMER34-1
TargetScan_only	ETV7
TargetScan_only	EXOC3
TargetScan_only	EXOSC2
TargetScan_only	EXOSC5
TargetScan_only	F2R
TargetScan_only	F2RL3
TargetScan_only	F8A1
TargetScan_only	FABP7
TargetScan_only	FADS6
TargetScan_only	FAHD2A
TargetScan_only	FAM105B
TargetScan_only	FAM106A
TargetScan_only	FAM109A
TargetScan_only	FAM109B
TargetScan_only	FAM129B
TargetScan_only	FAM132B
TargetScan_only	FAM134A
TargetScan_only	FAM134C
TargetScan_only	FAM154A
TargetScan_only	FAM155B
TargetScan_only	FAM160B2
TargetScan_only	FAM169B
TargetScan_only	FAM173B
TargetScan_only	FAM179A
TargetScan_only	FAM182B
TargetScan_only	FAM195B
TargetScan_only	FAM196B
TargetScan_only	FAM207A
TargetScan_only	FAM211A
TargetScan_only	FAM213A
TargetScan_only	FAM213B
TargetScan_only	FAM222B
TargetScan_only	FAM26E
TargetScan_only	FAM27E1
TargetScan_only	FAM27E2
TargetScan_only	FAM27E3
TargetScan_only	FAM3A
TargetScan_only	FAM46B
TargetScan_only	FAM47E-STBD1
TargetScan_only	FAM53A
TargetScan_only	FAM53B
TargetScan_only	FAM58A
TargetScan_only	FAM63A
TargetScan_only	FAM69A
TargetScan_only	FAM69C
TargetScan_only	FAM71F2
TargetScan_only	FAM73B
TargetScan_only	FAM84B
TargetScan_only	FAR2
TargetScan_only	FASTK
TargetScan_only	FASTKD2
TargetScan_only	FBXL12
TargetScan_only	FBXO42
TargetScan_only	FBXO9
TargetScan_only	FCRL4
TargetScan_only	FDX1L
TargetScan_only	FEM1B
TargetScan_only	FGFR1OP
TargetScan_only	FIZ1
TargetScan_only	FJX1
TargetScan_only	FLJ14816
TargetScan_only	FLJ20306
TargetScan_only	FLJ27365
TargetScan_only	FLYWCH2
TargetScan_only	FOPNL
TargetScan_only	FOXH1
TargetScan_only	FOXL2
TargetScan_only	FUT10
TargetScan_only	FXYD4
TargetScan_only	FZD7
TargetScan_only	G6PC
TargetScan_only	GABRE
TargetScan_only	GALNT4
TargetScan_only	GAPVD1
TargetScan_only	GATSL2
TargetScan_only	GATSL3
TargetScan_only	GDF6
TargetScan_only	GFER
TargetScan_only	GFRA2
TargetScan_only	GGACT
TargetScan_only	GGT7
TargetScan_only	GIT1
TargetScan_only	GJB2
TargetScan_only	GLI4
TargetScan_only	GLIS3
TargetScan_only	GMPPB
TargetScan_only	GMPR
TargetScan_only	GNG11
TargetScan_only	GNG7
TargetScan_only	GNGT1
TargetScan_only	GPR111
TargetScan_only	GPR114
TargetScan_only	GPR115
TargetScan_only	GPR124
TargetScan_only	GPR133
TargetScan_only	GPR146
TargetScan_only	GPR174
TargetScan_only	GPR34
TargetScan_only	GPR56
TargetScan_only	GPR65
TargetScan_only	GPR89C
TargetScan_only	GPT2
TargetScan_only	GRAMD4
TargetScan_only	GRAPL
TargetScan_only	GRINA
TargetScan_only	GTF3C6
TargetScan_only	GTSE1
TargetScan_only	GUCD1
TargetScan_only	GVQW1
TargetScan_only	H1FX
TargetScan_only	H2AFB1
TargetScan_only	H2AFB2
TargetScan_only	H2AFB3
TargetScan_only	H2AFX
TargetScan_only	HAUS2
TargetScan_only	HCFC2
TargetScan_only	HCN1
TargetScan_only	HCN2
TargetScan_only	HDHD1
TargetScan_only	HEATR5A
TargetScan_only	HHLA3
TargetScan_only	HIST1H1C
TargetScan_only	HIST1H2AH
TargetScan_only	HIST1H2AK
TargetScan_only	HIST1H2BJ
TargetScan_only	HIST2H2BF
TargetScan_only	HIST3H2A
TargetScan_only	HLA-DRB1
TargetScan_only	HLA-DRB5
TargetScan_only	HLF
TargetScan_only	HMHA1
TargetScan_only	HN1
TargetScan_only	HN1L
TargetScan_only	HNRNPR
TargetScan_only	HOXA10
TargetScan_only	HOXA9
TargetScan_only	HOXB13
TargetScan_only	HOXB2
TargetScan_only	HOXB6
TargetScan_only	HOXD9
TargetScan_only	HPGD
TargetScan_only	HRH3
TargetScan_only	HSA-MIR-1199
TargetScan_only	HSPB6
TargetScan_only	HSPB7
TargetScan_only	HSPBAP1
TargetScan_only	HTR6
TargetScan_only	IARS2
TargetScan_only	ID1
TargetScan_only	ID3
TargetScan_only	IDH2
TargetScan_only	IDS
TargetScan_only	IFRG15
TargetScan_only	IL2RA
TargetScan_only	INADL
TargetScan_only	INPP4A
TargetScan_only	INSL3
TargetScan_only	IPO13
TargetScan_only	IPP
TargetScan_only	IRAK1BP1
TargetScan_only	ITGA3
TargetScan_only	ITGB3
TargetScan_only	JAG2
TargetScan_only	JMJD8
TargetScan_only	KAL1
TargetScan_only	KB-1507C5.2
TargetScan_only	KBTBD3
TargetScan_only	KCNA7
TargetScan_only	KCNG1
TargetScan_only	KCNJ1
TargetScan_only	KCNJ4
TargetScan_only	KCTD16
TargetScan_only	KDELR1
TargetScan_only	KDELR3
TargetScan_only	KIAA0087
TargetScan_only	KIAA0247
TargetScan_only	KIAA0355
TargetScan_only	KIAA0368
TargetScan_only	KIAA0556
TargetScan_only	KIAA0895L
TargetScan_only	KIAA1009
TargetScan_only	KIAA1045
TargetScan_only	KIAA1143
TargetScan_only	KIAA1147
TargetScan_only	KIAA1161
TargetScan_only	KIAA1257
TargetScan_only	KIAA1324
TargetScan_only	KIAA1430
TargetScan_only	KIAA1462
TargetScan_only	KIAA1524
TargetScan_only	KIAA1644
TargetScan_only	KIAA1715
TargetScan_only	KIAA1737
TargetScan_only	KIAA1875
TargetScan_only	KIAA2018
TargetScan_only	KIAA2022
TargetScan_only	KIF13B
TargetScan_only	KIR3DX1
TargetScan_only	KLF2
TargetScan_only	KLHL18
TargetScan_only	KLHL21
TargetScan_only	KNCN
TargetScan_only	KNSTRN
TargetScan_only	KREMEN2
TargetScan_only	KRT71
TargetScan_only	KRTAP10-10
TargetScan_only	KSR1
TargetScan_only	LAD1
TargetScan_only	LAMC1
TargetScan_only	LAPTM4B
TargetScan_only	LCE1C
TargetScan_only	LCE2C
TargetScan_only	LCN10
TargetScan_only	LCN6
TargetScan_only	LDOC1L
TargetScan_only	LEPREL2
TargetScan_only	LEPROT
TargetScan_only	LINGO1
TargetScan_only	LITAF
TargetScan_only	LL22NC03-63E9.3
TargetScan_only	LMAN1
TargetScan_only	LMAN2L
TargetScan_only	LMF1
TargetScan_only	LMNB2
TargetScan_only	LMO4
TargetScan_only	LOH12CR1
TargetScan_only	LPHN1
TargetScan_only	LPHN2
TargetScan_only	LRRC3
TargetScan_only	LRRC3C
TargetScan_only	LRRC3DN
TargetScan_only	LRRC6
TargetScan_only	LSM10
TargetScan_only	LYRM4
TargetScan_only	LYRM9
TargetScan_only	LZTR1
TargetScan_only	MAG
TargetScan_only	MAN1C1
TargetScan_only	MAP1LC3A
TargetScan_only	MAPK1
TargetScan_only	MAPK3
TargetScan_only	MAPK9
TargetScan_only	MARCH2
TargetScan_only	MARCH8
TargetScan_only	MASTL
TargetScan_only	MBP
TargetScan_only	MCCC2
TargetScan_only	MCHR1
TargetScan_only	MED16
TargetScan_only	MESDC2
TargetScan_only	MESP1
TargetScan_only	METRN
TargetScan_only	METTL24
TargetScan_only	MEX3C
TargetScan_only	MFAP2
TargetScan_only	MFN2
TargetScan_only	MFSD10
TargetScan_only	MFSD2A
TargetScan_only	MFSD2B
TargetScan_only	MGAT5B
TargetScan_only	MGC10955
TargetScan_only	MICALCL
TargetScan_only	MINOS1
TargetScan_only	MINOS1-NBL1
TargetScan_only	MIXL1
TargetScan_only	MKI67IP
TargetScan_only	MLK4
TargetScan_only	MLTK
TargetScan_only	MMP15
TargetScan_only	MOB3A
TargetScan_only	MOK
TargetScan_only	MPLKIP
TargetScan_only	MPP5
TargetScan_only	MPPED1
TargetScan_only	MPV17L2
TargetScan_only	MPZL1
TargetScan_only	MR1
TargetScan_only	MRAP2
TargetScan_only	MRE11A
TargetScan_only	MRGPRF
TargetScan_only	MRP63
TargetScan_only	MRPL12
TargetScan_only	MRPL3
TargetScan_only	MRPL36
TargetScan_only	MRPL4
TargetScan_only	MRPL49
TargetScan_only	MRPL50
TargetScan_only	MRPS17
TargetScan_only	MRPS30
TargetScan_only	MS4A2
TargetScan_only	MSX2
TargetScan_only	MT1H
TargetScan_only	MTBP
TargetScan_only	MTF1
TargetScan_only	MTL5
TargetScan_only	MTNR1B
TargetScan_only	MTPAP
TargetScan_only	MTSS1L
TargetScan_only	MUT
TargetScan_only	MVB12B
TargetScan_only	MYOZ2
TargetScan_only	MYPN
TargetScan_only	NAALADL1
TargetScan_only	NACC2
TargetScan_only	NAGA
TargetScan_only	NARFL
TargetScan_only	NAT14
TargetScan_only	NBL1
TargetScan_only	NBN
TargetScan_only	NCAPG
TargetScan_only	NCF1
TargetScan_only	NCLN
TargetScan_only	NDUFA7
TargetScan_only	NDUFAF3
TargetScan_only	NELFB
TargetScan_only	NFE2L3
TargetScan_only	NFIC
TargetScan_only	NGFRAP1
TargetScan_only	NINJ1
TargetScan_only	NIPA1
TargetScan_only	NKX3-2
TargetScan_only	NLRC3
TargetScan_only	NPNT
TargetScan_only	NQO2
TargetScan_only	NR2F6
TargetScan_only	NRD1
TargetScan_only	NRSN2
TargetScan_only	NSMF
TargetScan_only	NT5C3B
TargetScan_only	NTAN1
TargetScan_only	NTPCR
TargetScan_only	NUDT17
TargetScan_only	NUDT8
TargetScan_only	NUP43
TargetScan_only	NUP62CL
TargetScan_only	NXF2
TargetScan_only	NXF2B
TargetScan_only	OBFC1
TargetScan_only	OCIAD2
TargetScan_only	OGFR
TargetScan_only	OIP5
TargetScan_only	OLA1
TargetScan_only	OMP
TargetScan_only	OR4N2
TargetScan_only	OR7E24
TargetScan_only	ORAI3
TargetScan_only	ORAOV1
TargetScan_only	ORM1
TargetScan_only	OTOS
TargetScan_only	P2RY11
TargetScan_only	PACS1
TargetScan_only	PAK7
TargetScan_only	PAMR1
TargetScan_only	PANK4
TargetScan_only	PANX1
TargetScan_only	PAOX
TargetScan_only	PAPD4
TargetScan_only	PAPD7
TargetScan_only	PAPL
TargetScan_only	PAPOLG
TargetScan_only	PAQR3
TargetScan_only	PARG
TargetScan_only	PARK2
TargetScan_only	PARL
TargetScan_only	PARP2
TargetScan_only	PBX4
TargetScan_only	PCDH1
TargetScan_only	PCNP
TargetScan_only	PCNXL2
TargetScan_only	PCNXL3
TargetScan_only	PDLIM3
TargetScan_only	PELI2
TargetScan_only	PEX26
TargetScan_only	PGBD4
TargetScan_only	PGLS
TargetScan_only	PHB
TargetScan_only	PHB2
TargetScan_only	PHF15
TargetScan_only	PHKA1
TargetScan_only	PI16
TargetScan_only	PIANP
TargetScan_only	PIAS3
TargetScan_only	PIFO
TargetScan_only	PIGL
TargetScan_only	PINX1
TargetScan_only	PLA2G15
TargetScan_only	PLA2G16
TargetScan_only	PLIN1
TargetScan_only	PLP2
TargetScan_only	PLSCR1
TargetScan_only	PLXDC2
TargetScan_only	PMM2
TargetScan_only	PMPCA
TargetScan_only	PNMAL1
TargetScan_only	PNO1
TargetScan_only	POC1B-GALNT4
TargetScan_only	POFUT1
TargetScan_only	POLH
TargetScan_only	POLR1E
TargetScan_only	POM121L7
TargetScan_only	POU6F2
TargetScan_only	PP13004
TargetScan_only	PP13439
TargetScan_only	PPAP2B
TargetScan_only	PPAPDC2
TargetScan_only	PPCDC
TargetScan_only	PPDPF
TargetScan_only	PPEF1
TargetScan_only	PPIC
TargetScan_only	PPIL3
TargetScan_only	PPIL4
TargetScan_only	PPM1D
TargetScan_only	PPM1F
TargetScan_only	PPP1R14B
TargetScan_only	PPP1R14D
TargetScan_only	PPP2R4
TargetScan_only	PPP4R1L
TargetScan_only	PPP5C
TargetScan_only	PQLC2
TargetScan_only	PRDM6
TargetScan_only	PRKAA2
TargetScan_only	PRKACA
TargetScan_only	PRKCE
TargetScan_only	PRNT
TargetScan_only	PRPF19
TargetScan_only	PRPF6
TargetScan_only	PRPH
TargetScan_only	PRPH2
TargetScan_only	PRR12
TargetScan_only	PRR24
TargetScan_only	PRR26
TargetScan_only	PRRG3
TargetScan_only	PRSS42
TargetScan_only	PRSS57
TargetScan_only	PRUNE
TargetScan_only	PSD4
TargetScan_only	PSMB11
TargetScan_only	PSMB9
TargetScan_only	PSMG1
TargetScan_only	PTCD3
TargetScan_only	PTCHD2
TargetScan_only	PTCHD3
TargetScan_only	PTGS2
TargetScan_only	PTPLAD2
TargetScan_only	PTPLB
TargetScan_only	PTRF
TargetScan_only	PURB
TargetScan_only	PVRL1
TargetScan_only	PVRL4
TargetScan_only	PYCRL
TargetScan_only	RAB11B
TargetScan_only	RAB1B
TargetScan_only	RAB31
TargetScan_only	RAB42
TargetScan_only	RAB7A
TargetScan_only	RAB7L1
TargetScan_only	RABAC1
TargetScan_only	RABGEF1
TargetScan_only	RABL3
TargetScan_only	RAD21
TargetScan_only	RAD51L3-RFFL
TargetScan_only	RANGRF
TargetScan_only	RAX
TargetScan_only	RBM4B
TargetScan_only	RBM7
TargetScan_only	RBM8A
TargetScan_only	RBP4
TargetScan_only	RDH8
TargetScan_only	REEP4
TargetScan_only	REM1
TargetScan_only	RER1
TargetScan_only	REXO1L1
TargetScan_only	RFTN2
TargetScan_only	RGAG4
TargetScan_only	RHBDD2
TargetScan_only	RHCE
TargetScan_only	RHCG
TargetScan_only	RILPL2
TargetScan_only	RMI2
TargetScan_only	RNASEK-C17ORF49
TargetScan_only	RNF11
TargetScan_only	RNF126
TargetScan_only	RNF152
TargetScan_only	RNF181
TargetScan_only	RNF19B
TargetScan_only	RNF216
TargetScan_only	RNPEPL1
TargetScan_only	ROMO1
TargetScan_only	RP1-170O19.20
TargetScan_only	RP11-1055B8.7
TargetScan_only	RP11-108K14.8
TargetScan_only	RP11-111M22.2
TargetScan_only	RP11-114H20.1
TargetScan_only	RP11-169F17.1
TargetScan_only	RP11-195F19.5
TargetScan_only	RP11-20I23.1
TargetScan_only	RP11-210M15.2
TargetScan_only	RP11-247C2.2
TargetScan_only	RP11-295D22.1
TargetScan_only	RP11-315D16.2
TargetScan_only	RP11-363G10.2
TargetScan_only	RP11-383H13.1
TargetScan_only	RP11-455G16.1
TargetScan_only	RP11-467N20.5
TargetScan_only	RP11-47I22.4
TargetScan_only	RP11-625H11.1
TargetScan_only	RP11-644F5.10
TargetScan_only	RP11-67H2.1
TargetScan_only	RP11-831H9.11
TargetScan_only	RP4-758J18.2
TargetScan_only	RPL18
TargetScan_only	RPL18A
TargetScan_only	RPL24
TargetScan_only	RPL35
TargetScan_only	RPL37A
TargetScan_only	RPP40
TargetScan_only	RPRML
TargetScan_only	RPS23
TargetScan_only	RRM2
TargetScan_only	RRN3
TargetScan_only	RRP1
TargetScan_only	RSG1
TargetScan_only	RUFY4
TargetScan_only	RWDD2A
TargetScan_only	RYK
TargetScan_only	SCARF1
TargetScan_only	SCLY
TargetScan_only	SCRT1
TargetScan_only	SDCCAG3
TargetScan_only	SDHAF1
TargetScan_only	SEC22A
TargetScan_only	SELK
TargetScan_only	SELPLG
TargetScan_only	SELT
TargetScan_only	SEMA6A
TargetScan_only	SEPT3
TargetScan_only	SEPT6
TargetScan_only	SEPT8
TargetScan_only	SEPT9
TargetScan_only	SERPINB1
TargetScan_only	SEZ6L2
TargetScan_only	SF3A3
TargetScan_only	SFRP2
TargetScan_only	SFXN1
TargetScan_only	SGSM2
TargetScan_only	SGSM3
TargetScan_only	SH3BP5L
TargetScan_only	SH3GL1
TargetScan_only	SHFM1
TargetScan_only	SHPK
TargetScan_only	SHROOM1
TargetScan_only	SIK2
TargetScan_only	SIN3A
TargetScan_only	SLAMF7
TargetScan_only	SLC16A1
TargetScan_only	SLC16A3
TargetScan_only	SLC16A5
TargetScan_only	SLC22A31
TargetScan_only	SLC25A21-AS1
TargetScan_only	SLC25A32
TargetScan_only	SLC29A1
TargetScan_only	SLC2A10
TargetScan_only	SLC35E2
TargetScan_only	SLC35F2
TargetScan_only	SLC47A1
TargetScan_only	SLC5A3
TargetScan_only	SLC5A6
TargetScan_only	SLC6A18
TargetScan_only	SLC6A5
TargetScan_only	SLC7A5
TargetScan_only	SLC8B1
TargetScan_only	SLC9A8
TargetScan_only	SLCO2B1
TargetScan_only	SLFN12
TargetScan_only	SLMO2
TargetScan_only	SMARCD2
TargetScan_only	SMC3
TargetScan_only	SMNDC1
TargetScan_only	SNRNP25
TargetScan_only	SOCS2
TargetScan_only	SOHLH1
TargetScan_only	SOX10
TargetScan_only	SP9
TargetScan_only	SPATA17
TargetScan_only	SPATA33
TargetScan_only	SPECC1L
TargetScan_only	SRA1
TargetScan_only	SRFBP1
TargetScan_only	SRM
TargetScan_only	SRSF4
TargetScan_only	SSBP3-AS1
TargetScan_only	SSTR5
TargetScan_only	ST5
TargetScan_only	STAM2
TargetScan_only	STARD3NL
TargetScan_only	STARD5
TargetScan_only	STK38
TargetScan_only	STOX2
TargetScan_only	STRA13
TargetScan_only	STX7
TargetScan_only	SULT1B1
TargetScan_only	SUMO2
TargetScan_only	SUSD2
TargetScan_only	SYAP1
TargetScan_only	SYNDIG1
TargetScan_only	SYNDIG1L
TargetScan_only	SYT4
TargetScan_only	TAGLN
TargetScan_only	TAL1
TargetScan_only	TAL2
TargetScan_only	TAS2R1
TargetScan_only	TATDN3
TargetScan_only	TAZ
TargetScan_only	TBC1D14
TargetScan_only	TBX19
TargetScan_only	TDRD10
TargetScan_only	TENC1
TargetScan_only	THY1
TargetScan_only	TICRR
TargetScan_only	TIGIT
TargetScan_only	TIMD4
TargetScan_only	TLDC1
TargetScan_only	TLX3
TargetScan_only	TM4SF20
TargetScan_only	TMEM105
TargetScan_only	TMEM107
TargetScan_only	TMEM136
TargetScan_only	TMEM180
TargetScan_only	TMEM184A
TargetScan_only	TMEM184C
TargetScan_only	TMEM216
TargetScan_only	TMEM222
TargetScan_only	TMEM239
TargetScan_only	TMEM246
TargetScan_only	TMEM41B
TargetScan_only	TMEM78
TargetScan_only	TMEM89
TargetScan_only	TMEM8A
TargetScan_only	TMLHE
TargetScan_only	TMPRSS2
TargetScan_only	TNFRSF12A
TargetScan_only	TNFRSF8
TargetScan_only	TNPO1
TargetScan_only	TNS4
TargetScan_only	TOR4A
TargetScan_only	TP53AIP1
TargetScan_only	TP73
TargetScan_only	TPMT
TargetScan_only	TPRXL
TargetScan_only	TPSD1
TargetScan_only	TRABD
TargetScan_only	TRAM2
TargetScan_only	TRAPPC1
TargetScan_only	TRAT1
TargetScan_only	TRIB2
TargetScan_only	TRIB3
TargetScan_only	TRIM28
TargetScan_only	TRIM35
TargetScan_only	TRIM50
TargetScan_only	TRIM62
TargetScan_only	TRIM8
TargetScan_only	TRMT10C
TargetScan_only	TRMT61A
TargetScan_only	TRMU
TargetScan_only	TSKU
TargetScan_only	TTBK2
TargetScan_only	TTC4
TargetScan_only	TTC5
TargetScan_only	TTC9C
TargetScan_only	TTYH3
TargetScan_only	TUBB6
TargetScan_only	TUSC5
TargetScan_only	TXNDC5
TargetScan_only	TXNL4A
TargetScan_only	TXNRD3NB
TargetScan_only	UBA2
TargetScan_only	UBALD2
TargetScan_only	UBE2D4
TargetScan_only	UBE2F
TargetScan_only	UBE2K
TargetScan_only	UBE2O
TargetScan_only	UBLCP1
TargetScan_only	UBN2
TargetScan_only	UBR2
TargetScan_only	UBXN11
TargetScan_only	UCP2
TargetScan_only	UFC1
TargetScan_only	UGGT1
TargetScan_only	UMODL1
TargetScan_only	UNC119
TargetScan_only	UNK
TargetScan_only	UQCC2
TargetScan_only	USP1
TargetScan_only	USP47
TargetScan_only	USP6NL
TargetScan_only	UVRAG
TargetScan_only	VIPR2
TargetScan_only	VNN3
TargetScan_only	VPS18
TargetScan_only	VPS39
TargetScan_only	VRK3
TargetScan_only	VWA7
TargetScan_only	WAPAL
TargetScan_only	WARS
TargetScan_only	WBSCR16
TargetScan_only	WDFY2
TargetScan_only	WDR53
TargetScan_only	WDR77
TargetScan_only	WDR82
TargetScan_only	WDR83OS
TargetScan_only	WHSC1
TargetScan_only	WISP1
TargetScan_only	WISP2
TargetScan_only	YIF1A
TargetScan_only	YIPF2
TargetScan_only	YY2
TargetScan_only	Z98049.1
TargetScan_only	ZADH2
TargetScan_only	ZBTB10
TargetScan_only	ZBTB3
TargetScan_only	ZBTB37
TargetScan_only	ZBTB38
TargetScan_only	ZBTB7B
TargetScan_only	ZC3H18
TargetScan_only	ZC3H3
TargetScan_only	ZC3H7A
TargetScan_only	ZCCHC4
TargetScan_only	ZCWPW2
TargetScan_only	ZDHHC16
TargetScan_only	ZDHHC18
TargetScan_only	ZFP14
TargetScan_only	ZFP3
TargetScan_only	ZFP36L2
TargetScan_only	ZFP42
TargetScan_only	ZFPL1
TargetScan_only	ZFYVE20
TargetScan_only	ZIK1
TargetScan_only	ZMYM1
TargetScan_only	ZNF12
TargetScan_only	ZNF134
TargetScan_only	ZNF19
TargetScan_only	ZNF221
TargetScan_only	ZNF277
TargetScan_only	ZNF280D
TargetScan_only	ZNF321P
TargetScan_only	ZNF329
TargetScan_only	ZNF333
TargetScan_only	ZNF347
TargetScan_only	ZNF354B
TargetScan_only	ZNF417
TargetScan_only	ZNF45
TargetScan_only	ZNF525
TargetScan_only	ZNF527
TargetScan_only	ZNF578
TargetScan_only	ZNF593
TargetScan_only	ZNF598
TargetScan_only	ZNF626
TargetScan_only	ZNF639
TargetScan_only	ZNF655
TargetScan_only	ZNF671
TargetScan_only	ZNF699
TargetScan_only	ZNF724P
TargetScan_only	ZNF737
TargetScan_only	ZNF763
TargetScan_only	ZNF791
TargetScan_only	ZNF845
TargetScan_only	ZNF862
TargetScan_only	ZWINT
miRDB_only	B4GAT1
miRDB_only	BCO1
miRDB_only	CCDC34
miRDB_only	CDRT1
miRDB_only	HMGA2-AS1
miRDB_only	MPIG6B
miRDB_only	SDR16C5
miRDB_only	SELENOT
miRDB_only	SLC35E2A
miRDB_only	TMEM183B
miRWalk_only	A2M
miRWalk_only	A2ML1
miRWalk_only	A3GALT2
miRWalk_only	A4GALT
miRWalk_only	A4GNT
miRWalk_only	AAAS
miRWalk_only	AADAC
miRWalk_only	AADACL3
miRWalk_only	AADACL4
miRWalk_only	AADAT
miRWalk_only	AAGAB
miRWalk_only	AAMDC
miRWalk_only	AAMP
miRWalk_only	AARD
miRWalk_only	AARS1
miRWalk_only	AARS2
miRWalk_only	AASDH
miRWalk_only	AASDHPPT
miRWalk_only	AASS
miRWalk_only	AATF
miRWalk_only	AATK
miRWalk_only	ABAT
miRWalk_only	ABCA1
miRWalk_only	ABCA12
miRWalk_only	ABCA13
miRWalk_only	ABCA3
miRWalk_only	ABCA4
miRWalk_only	ABCA5
miRWalk_only	ABCA6
miRWalk_only	ABCA8
miRWalk_only	ABCA9
miRWalk_only	ABCB1
miRWalk_only	ABCB10
miRWalk_only	ABCB11
miRWalk_only	ABCB4
miRWalk_only	ABCB5
miRWalk_only	ABCC1
miRWalk_only	ABCC2
miRWalk_only	ABCC3
miRWalk_only	ABCC5
miRWalk_only	ABCC6
miRWalk_only	ABCC8
miRWalk_only	ABCD2
miRWalk_only	ABCD3
miRWalk_only	ABCF2-H2BK1
miRWalk_only	ABCF3
miRWalk_only	ABCG5
miRWalk_only	ABHD1
miRWalk_only	ABHD12B
miRWalk_only	ABHD13
miRWalk_only	ABHD15
miRWalk_only	ABHD16A
miRWalk_only	ABHD17C
miRWalk_only	ABHD18
miRWalk_only	ABHD3
miRWalk_only	ABHD4
miRWalk_only	ABHD5
miRWalk_only	ABHD8
miRWalk_only	ABI1
miRWalk_only	ABI2
miRWalk_only	ABI3BP
miRWalk_only	ABL1
miRWalk_only	ABLIM1
miRWalk_only	ABLIM2
miRWalk_only	ABLIM3
miRWalk_only	ABO
miRWalk_only	ABR
miRWalk_only	ABRAXAS1
miRWalk_only	ABRAXAS2
miRWalk_only	ABT1
miRWalk_only	ABTB1
miRWalk_only	ABTB2
miRWalk_only	ACAA1
miRWalk_only	ACAD11
miRWalk_only	ACAD9
miRWalk_only	ACADL
miRWalk_only	ACADVL
miRWalk_only	ACAP1
miRWalk_only	ACAP2
miRWalk_only	ACAP3
miRWalk_only	ACBD3
miRWalk_only	ACBD4
miRWalk_only	ACBD5
miRWalk_only	ACBD6
miRWalk_only	ACBD7
miRWalk_only	ACCS
miRWalk_only	ACCSL
miRWalk_only	ACD
miRWalk_only	ACE
miRWalk_only	ACE2
miRWalk_only	ACER2
miRWalk_only	ACER3
miRWalk_only	ACHE
miRWalk_only	ACIN1
miRWalk_only	ACKR2
miRWalk_only	ACLY
miRWalk_only	ACMSD
miRWalk_only	ACO1
miRWalk_only	ACOD1
miRWalk_only	ACOT11
miRWalk_only	ACOT13
miRWalk_only	ACOT4
miRWalk_only	ACOT7
miRWalk_only	ACOX1
miRWalk_only	ACOX3
miRWalk_only	ACP2
miRWalk_only	ACP3
miRWalk_only	ACP4
miRWalk_only	ACSBG1
miRWalk_only	ACSBG2
miRWalk_only	ACSF2
miRWalk_only	ACSL4
miRWalk_only	ACSL5
miRWalk_only	ACSL6
miRWalk_only	ACSM1
miRWalk_only	ACSM2A
miRWalk_only	ACSM2B
miRWalk_only	ACSM3
miRWalk_only	ACSM5
miRWalk_only	ACSS1
miRWalk_only	ACSS3
miRWalk_only	ACTBL2
miRWalk_only	ACTG1
miRWalk_only	ACTG2
miRWalk_only	ACTL6A
miRWalk_only	ACTL7B
miRWalk_only	ACTL8
miRWalk_only	ACTN1
miRWalk_only	ACTN3
miRWalk_only	ACTN4
miRWalk_only	ACTR10
miRWalk_only	ACTR2
miRWalk_only	ACTR3
miRWalk_only	ACTR6
miRWalk_only	ACTR8
miRWalk_only	ACTRT1
miRWalk_only	ACTRT2
miRWalk_only	ACVR1B
miRWalk_only	ACVR2A
miRWalk_only	ADA
miRWalk_only	ADA2
miRWalk_only	ADAD2
miRWalk_only	ADAL
miRWalk_only	ADAM10
miRWalk_only	ADAM12
miRWalk_only	ADAM15
miRWalk_only	ADAM17
miRWalk_only	ADAM20
miRWalk_only	ADAM29
miRWalk_only	ADAM33
miRWalk_only	ADAMTS1
miRWalk_only	ADAMTS10
miRWalk_only	ADAMTS12
miRWalk_only	ADAMTS15
miRWalk_only	ADAMTS16
miRWalk_only	ADAMTS18
miRWalk_only	ADAMTS19
miRWalk_only	ADAMTS2
miRWalk_only	ADAMTS20
miRWalk_only	ADAMTS7
miRWalk_only	ADAMTS8
miRWalk_only	ADAMTS9
miRWalk_only	ADAMTSL3
miRWalk_only	ADAMTSL5
miRWalk_only	ADAP2
miRWalk_only	ADAT2
miRWalk_only	ADCK2
miRWalk_only	ADCK5
miRWalk_only	ADCY10
miRWalk_only	ADCY2
miRWalk_only	ADCY3
miRWalk_only	ADCY4
miRWalk_only	ADCY7
miRWalk_only	ADCY8
miRWalk_only	ADCY9
miRWalk_only	ADD1
miRWalk_only	ADD3
miRWalk_only	ADGRA1
miRWalk_only	ADGRA2
miRWalk_only	ADGRB1
miRWalk_only	ADGRB2
miRWalk_only	ADGRB3
miRWalk_only	ADGRD1
miRWalk_only	ADGRD2
miRWalk_only	ADGRE2
miRWalk_only	ADGRE5
miRWalk_only	ADGRF1
miRWalk_only	ADGRF3
miRWalk_only	ADGRF4
miRWalk_only	ADGRF5
miRWalk_only	ADGRG1
miRWalk_only	ADGRG2
miRWalk_only	ADGRG3
miRWalk_only	ADGRG5
miRWalk_only	ADGRG6
miRWalk_only	ADGRL1
miRWalk_only	ADGRL3
miRWalk_only	ADGRV1
miRWalk_only	ADH1B
miRWalk_only	ADH6
miRWalk_only	ADH7
miRWalk_only	ADI1
miRWalk_only	ADK
miRWalk_only	ADM
miRWalk_only	ADNP
miRWalk_only	ADNP2
miRWalk_only	ADO
miRWalk_only	ADPGK
miRWalk_only	ADPRH
miRWalk_only	ADPRHL1
miRWalk_only	ADPRM
miRWalk_only	ADRA1A
miRWalk_only	ADRA1B
miRWalk_only	ADRB3
miRWalk_only	ADSS1
miRWalk_only	ADSS2
miRWalk_only	ADTRP
miRWalk_only	AEBP1
miRWalk_only	AEBP2
miRWalk_only	AEN
miRWalk_only	AFAP1L1
miRWalk_only	AFDN
miRWalk_only	AFF1
miRWalk_only	AFF3
miRWalk_only	AFF4
miRWalk_only	AFG1L
miRWalk_only	AFG3L2
miRWalk_only	AFM
miRWalk_only	AFTPH
miRWalk_only	AGAP3
miRWalk_only	AGBL1
miRWalk_only	AGBL3
miRWalk_only	AGBL4
miRWalk_only	AGFG1
miRWalk_only	AGGF1
miRWalk_only	AGK
miRWalk_only	AGL
miRWalk_only	AGMAT
miRWalk_only	AGPAT1
miRWalk_only	AGPAT2
miRWalk_only	AGPS
miRWalk_only	AGR3
miRWalk_only	AGRN
miRWalk_only	AGRP
miRWalk_only	AGT
miRWalk_only	AGTR1
miRWalk_only	AHCTF1
miRWalk_only	AHCYL1
miRWalk_only	AHCYL2
miRWalk_only	AHDC1
miRWalk_only	AHI1
miRWalk_only	AHNAK
miRWalk_only	AHNAK2
miRWalk_only	AHR
miRWalk_only	AICDA
miRWalk_only	AIF1
miRWalk_only	AIFM1
miRWalk_only	AIFM2
miRWalk_only	AIFM3
miRWalk_only	AIG1
miRWalk_only	AIMP1
miRWalk_only	AIMP2
miRWalk_only	AIP
miRWalk_only	AIPL1
miRWalk_only	AK2
miRWalk_only	AK3
miRWalk_only	AK5
miRWalk_only	AK6
miRWalk_only	AK8
miRWalk_only	AK9
miRWalk_only	AKAIN1
miRWalk_only	AKAP1
miRWalk_only	AKAP10
miRWalk_only	AKAP12
miRWalk_only	AKAP17A
miRWalk_only	AKAP3
miRWalk_only	AKAP6
miRWalk_only	AKAP8
miRWalk_only	AKAP8L
miRWalk_only	AKAP9
miRWalk_only	AKNA
miRWalk_only	AKR1A1
miRWalk_only	AKR1B1
miRWalk_only	AKR1B10
miRWalk_only	AKR1C1
miRWalk_only	AKR1E2
miRWalk_only	AKR7A3
miRWalk_only	AKT1S1
miRWalk_only	AKT3
miRWalk_only	ALAS1
miRWalk_only	ALAS2
miRWalk_only	ALB
miRWalk_only	ALCAM
miRWalk_only	ALDH16A1
miRWalk_only	ALDH18A1
miRWalk_only	ALDH1A1
miRWalk_only	ALDH1A2
miRWalk_only	ALDH1L1
miRWalk_only	ALDH1L2
miRWalk_only	ALDH2
miRWalk_only	ALDH3A1
miRWalk_only	ALDH3B1
miRWalk_only	ALDH3B2
miRWalk_only	ALDH5A1
miRWalk_only	ALDH7A1
miRWalk_only	ALDH8A1
miRWalk_only	ALDH9A1
miRWalk_only	ALDOA
miRWalk_only	ALDOB
miRWalk_only	ALG10
miRWalk_only	ALG10B
miRWalk_only	ALG11
miRWalk_only	ALG12
miRWalk_only	ALG3
miRWalk_only	ALG5
miRWalk_only	ALG6
miRWalk_only	ALK
miRWalk_only	ALKBH2
miRWalk_only	ALKBH4
miRWalk_only	ALKBH6
miRWalk_only	ALKBH8
miRWalk_only	ALMS1
miRWalk_only	ALOX12
miRWalk_only	ALOX12B
miRWalk_only	ALOX15
miRWalk_only	ALOX15B
miRWalk_only	ALPG
miRWalk_only	ALPK2
miRWalk_only	ALPL
miRWalk_only	ALPP
miRWalk_only	ALS2CL
miRWalk_only	ALX3
miRWalk_only	ALYREF
miRWalk_only	AMACR
miRWalk_only	AMDHD2
miRWalk_only	AMH
miRWalk_only	AMHR2
miRWalk_only	AMIGO3
miRWalk_only	AMMECR1L
miRWalk_only	AMN
miRWalk_only	AMOTL1
miRWalk_only	AMPD1
miRWalk_only	AMPD3
miRWalk_only	AMT
miRWalk_only	AMY1A
miRWalk_only	AMY1B
miRWalk_only	AMY1C
miRWalk_only	AMZ2
miRWalk_only	ANAPC1
miRWalk_only	ANAPC10
miRWalk_only	ANAPC13
miRWalk_only	ANAPC16
miRWalk_only	ANAPC2
miRWalk_only	ANAPC4
miRWalk_only	ANAPC5
miRWalk_only	ANAPC7
miRWalk_only	ANG
miRWalk_only	ANGEL2
miRWalk_only	ANGPTL1
miRWalk_only	ANGPTL2
miRWalk_only	ANGPTL3
miRWalk_only	ANGPTL4
miRWalk_only	ANHX
miRWalk_only	ANK2
miRWalk_only	ANK3
miRWalk_only	ANKAR
miRWalk_only	ANKDD1B
miRWalk_only	ANKEF1
miRWalk_only	ANKFN1
miRWalk_only	ANKHD1
miRWalk_only	ANKK1
miRWalk_only	ANKLE1
miRWalk_only	ANKLE2
miRWalk_only	ANKMY1
miRWalk_only	ANKRA2
miRWalk_only	ANKRD1
miRWalk_only	ANKRD11
miRWalk_only	ANKRD13A
miRWalk_only	ANKRD13B
miRWalk_only	ANKRD13C
miRWalk_only	ANKRD16
miRWalk_only	ANKRD17
miRWalk_only	ANKRD18A
miRWalk_only	ANKRD18B
miRWalk_only	ANKRD2
miRWalk_only	ANKRD20A1
miRWalk_only	ANKRD22
miRWalk_only	ANKRD24
miRWalk_only	ANKRD26
miRWalk_only	ANKRD27
miRWalk_only	ANKRD28
miRWalk_only	ANKRD29
miRWalk_only	ANKRD30A
miRWalk_only	ANKRD30B
miRWalk_only	ANKRD30BL
miRWalk_only	ANKRD31
miRWalk_only	ANKRD33
miRWalk_only	ANKRD34B
miRWalk_only	ANKRD34C
miRWalk_only	ANKRD35
miRWalk_only	ANKRD36
miRWalk_only	ANKRD36B
miRWalk_only	ANKRD36C
miRWalk_only	ANKRD37
miRWalk_only	ANKRD39
miRWalk_only	ANKRD40
miRWalk_only	ANKRD40CL
miRWalk_only	ANKRD42
miRWalk_only	ANKRD44
miRWalk_only	ANKRD45
miRWalk_only	ANKRD46
miRWalk_only	ANKRD50
miRWalk_only	ANKRD52
miRWalk_only	ANKRD54
miRWalk_only	ANKRD55
miRWalk_only	ANKRD6
miRWalk_only	ANKRD7
miRWalk_only	ANKS1A
miRWalk_only	ANKS1B
miRWalk_only	ANKS3
miRWalk_only	ANKS4B
miRWalk_only	ANKUB1
miRWalk_only	ANKZF1
miRWalk_only	ANLN
miRWalk_only	ANO1
miRWalk_only	ANO2
miRWalk_only	ANO3
miRWalk_only	ANO4
miRWalk_only	ANO5
miRWalk_only	ANO6
miRWalk_only	ANO8
miRWalk_only	ANO9
miRWalk_only	ANOS1
miRWalk_only	ANP32B
miRWalk_only	ANP32D
miRWalk_only	ANP32E
miRWalk_only	ANTXR2
miRWalk_only	ANXA1
miRWalk_only	ANXA13
miRWalk_only	ANXA2
miRWalk_only	ANXA2R
miRWalk_only	ANXA6
miRWalk_only	ANXA7
miRWalk_only	ANXA8
miRWalk_only	ANXA8L1
miRWalk_only	ANXA9
miRWalk_only	AOAH
miRWalk_only	AOC1
miRWalk_only	AOC2
miRWalk_only	AOC3
miRWalk_only	AOX1
miRWalk_only	AP1AR
miRWalk_only	AP1B1
miRWalk_only	AP1G1
miRWalk_only	AP1G2
miRWalk_only	AP1M1
miRWalk_only	AP1M2
miRWalk_only	AP1S2
miRWalk_only	AP2A1
miRWalk_only	AP2B1
miRWalk_only	AP2S1
miRWalk_only	AP3M2
miRWalk_only	AP4B1
miRWalk_only	AP4M1
miRWalk_only	APAF1
miRWalk_only	APBA2
miRWalk_only	APBB1
miRWalk_only	APBB1IP
miRWalk_only	APBB2
miRWalk_only	APC
miRWalk_only	APCDD1L
miRWalk_only	APEH
miRWalk_only	APELA
miRWalk_only	APEX2
miRWalk_only	APLP2
miRWalk_only	APOA4
miRWalk_only	APOA5
miRWalk_only	APOBEC1
miRWalk_only	APOBEC2
miRWalk_only	APOBEC3D
miRWalk_only	APOBEC3F
miRWalk_only	APOBEC3H
miRWalk_only	APOBEC4
miRWalk_only	APOBR
miRWalk_only	APOC1
miRWalk_only	APOC4
miRWalk_only	APOL1
miRWalk_only	APOL2
miRWalk_only	APOL4
miRWalk_only	APOL5
miRWalk_only	APOL6
miRWalk_only	APOM
miRWalk_only	APP
miRWalk_only	APPBP2
miRWalk_only	APPL1
miRWalk_only	APPL2
miRWalk_only	APTX
miRWalk_only	AQP10
miRWalk_only	AQP11
miRWalk_only	AQP2
miRWalk_only	AQP3
miRWalk_only	AQP4
miRWalk_only	AQP5
miRWalk_only	AQP6
miRWalk_only	AQP7
miRWalk_only	AQP7B
miRWalk_only	AQP8
miRWalk_only	AQR
miRWalk_only	ARAF
miRWalk_only	ARAP2
miRWalk_only	ARCN1
miRWalk_only	AREL1
miRWalk_only	ARF1
miRWalk_only	ARF4
miRWalk_only	ARF6
miRWalk_only	ARFGAP3
miRWalk_only	ARFGEF1
miRWalk_only	ARFGEF2
miRWalk_only	ARFGEF3
miRWalk_only	ARFIP1
miRWalk_only	ARG1
miRWalk_only	ARG2
miRWalk_only	ARGLU1
miRWalk_only	ARHGAP11A
miRWalk_only	ARHGAP11B
miRWalk_only	ARHGAP12
miRWalk_only	ARHGAP17
miRWalk_only	ARHGAP18
miRWalk_only	ARHGAP19
miRWalk_only	ARHGAP21
miRWalk_only	ARHGAP22
miRWalk_only	ARHGAP23
miRWalk_only	ARHGAP24
miRWalk_only	ARHGAP25
miRWalk_only	ARHGAP28
miRWalk_only	ARHGAP30
miRWalk_only	ARHGAP31
miRWalk_only	ARHGAP33
miRWalk_only	ARHGAP36
miRWalk_only	ARHGAP4
miRWalk_only	ARHGAP40
miRWalk_only	ARHGAP44
miRWalk_only	ARHGAP45
miRWalk_only	ARHGAP6
miRWalk_only	ARHGAP8
miRWalk_only	ARHGAP9
miRWalk_only	ARHGDIB
miRWalk_only	ARHGEF10
miRWalk_only	ARHGEF12
miRWalk_only	ARHGEF16
miRWalk_only	ARHGEF18
miRWalk_only	ARHGEF19
miRWalk_only	ARHGEF2
miRWalk_only	ARHGEF25
miRWalk_only	ARHGEF26
miRWalk_only	ARHGEF28
miRWalk_only	ARHGEF35
miRWalk_only	ARHGEF4
miRWalk_only	ARHGEF40
miRWalk_only	ARHGEF7
miRWalk_only	ARID2
miRWalk_only	ARID3B
miRWalk_only	ARID3C
miRWalk_only	ARID4A
miRWalk_only	ARID4B
miRWalk_only	ARID5A
miRWalk_only	ARID5B
miRWalk_only	ARIH1
miRWalk_only	ARIH2
miRWalk_only	ARL13B
miRWalk_only	ARL17A
miRWalk_only	ARL17B
miRWalk_only	ARL2
miRWalk_only	ARL4A
miRWalk_only	ARL4D
miRWalk_only	ARL6
miRWalk_only	ARL6IP1
miRWalk_only	ARL8A
miRWalk_only	ARL8B
miRWalk_only	ARMC10
miRWalk_only	ARMC3
miRWalk_only	ARMC5
miRWalk_only	ARMC6
miRWalk_only	ARMC9
miRWalk_only	ARMCX1
miRWalk_only	ARMCX3
miRWalk_only	ARMCX4
miRWalk_only	ARMCX5-GPRASP2
miRWalk_only	ARMCX6
miRWalk_only	ARMH1
miRWalk_only	ARMH3
miRWalk_only	ARMH4
miRWalk_only	ARMS2
miRWalk_only	ARNT
miRWalk_only	ARNTL2
miRWalk_only	ARPC4
miRWalk_only	ARPC5
miRWalk_only	ARPC5L
miRWalk_only	ARPIN
miRWalk_only	ARPIN-AP3S2
miRWalk_only	ARPP19
miRWalk_only	ARPP21
miRWalk_only	ARR3
miRWalk_only	ARSA
miRWalk_only	ARSD
miRWalk_only	ARSF
miRWalk_only	ARSH
miRWalk_only	ARSI
miRWalk_only	ARSJ
miRWalk_only	ARSK
miRWalk_only	ARSL
miRWalk_only	ART1
miRWalk_only	ART3
miRWalk_only	ART5
miRWalk_only	ARTN
miRWalk_only	ARV1
miRWalk_only	ARX
miRWalk_only	ASAH1
miRWalk_only	ASAH2
miRWalk_only	ASAH2B
miRWalk_only	ASAP1
miRWalk_only	ASAP2
miRWalk_only	ASB11
miRWalk_only	ASB12
miRWalk_only	ASB15
miRWalk_only	ASB2
miRWalk_only	ASB3
miRWalk_only	ASB4
miRWalk_only	ASB7
miRWalk_only	ASB8
miRWalk_only	ASB9
miRWalk_only	ASCC1
miRWalk_only	ASCC2
miRWalk_only	ASCC3
miRWalk_only	ASCL1
miRWalk_only	ASCL2
miRWalk_only	ASCL4
miRWalk_only	ASCL5
miRWalk_only	ASDURF
miRWalk_only	ASF1B
miRWalk_only	ASGR1
miRWalk_only	ASH1L
miRWalk_only	ASH2L
miRWalk_only	ASIC2
miRWalk_only	ASIC5
miRWalk_only	ASIP
miRWalk_only	ASMT
miRWalk_only	ASMTL
miRWalk_only	ASNS
miRWalk_only	ASNSD1
miRWalk_only	ASPA
miRWalk_only	ASPG
miRWalk_only	ASPHD1
miRWalk_only	ASPN
miRWalk_only	ASPRV1
miRWalk_only	ASRGL1
miRWalk_only	ASTE1
miRWalk_only	ASTL
miRWalk_only	ASXL1
miRWalk_only	ASXL2
miRWalk_only	ATAD2B
miRWalk_only	ATAT1
miRWalk_only	ATCAY
miRWalk_only	ATF3
miRWalk_only	ATF5
miRWalk_only	ATF6
miRWalk_only	ATF6B
miRWalk_only	ATF7
miRWalk_only	ATF7-NPFF
miRWalk_only	ATF7IP
miRWalk_only	ATG10
miRWalk_only	ATG101
miRWalk_only	ATG16L1
miRWalk_only	ATG2B
miRWalk_only	ATG3
miRWalk_only	ATG4A
miRWalk_only	ATG4B
miRWalk_only	ATG4C
miRWalk_only	ATG9A
miRWalk_only	ATG9B
miRWalk_only	ATIC
miRWalk_only	ATL3
miRWalk_only	ATM
miRWalk_only	ATN1
miRWalk_only	ATP10A
miRWalk_only	ATP10B
miRWalk_only	ATP10D
miRWalk_only	ATP11C
miRWalk_only	ATP12A
miRWalk_only	ATP13A1
miRWalk_only	ATP13A2
miRWalk_only	ATP13A4
miRWalk_only	ATP13A5
miRWalk_only	ATP1A1
miRWalk_only	ATP1A2
miRWalk_only	ATP1A3
miRWalk_only	ATP1A4
miRWalk_only	ATP1B4
miRWalk_only	ATP23
miRWalk_only	ATP2A2
miRWalk_only	ATP2A3
miRWalk_only	ATP2B1
miRWalk_only	ATP2C1
miRWalk_only	ATP2C2
miRWalk_only	ATP4B
miRWalk_only	ATP5F1A
miRWalk_only	ATP5F1B
miRWalk_only	ATP5F1C
miRWalk_only	ATP5F1D
miRWalk_only	ATP5MC3
miRWalk_only	ATP5MF-PTCD1
miRWalk_only	ATP6V0A1
miRWalk_only	ATP6V0A2
miRWalk_only	ATP6V0A4
miRWalk_only	ATP6V0B
miRWalk_only	ATP6V0E1
miRWalk_only	ATP6V0E2
miRWalk_only	ATP6V1A
miRWalk_only	ATP6V1C2
miRWalk_only	ATP6V1E1
miRWalk_only	ATP6V1E2
miRWalk_only	ATP6V1FNB
miRWalk_only	ATP6V1G2
miRWalk_only	ATP6V1H
miRWalk_only	ATP7A
miRWalk_only	ATP7B
miRWalk_only	ATP8A1
miRWalk_only	ATP8B2
miRWalk_only	ATP8B3
miRWalk_only	ATP8B4
miRWalk_only	ATP9A
miRWalk_only	ATP9B
miRWalk_only	ATPSCKMT
miRWalk_only	ATR
miRWalk_only	ATRAID
miRWalk_only	ATRNL1
miRWalk_only	ATRX
miRWalk_only	ATXN10
miRWalk_only	ATXN2
miRWalk_only	ATXN2L
miRWalk_only	ATXN7L2
miRWalk_only	ATXN7L3B
miRWalk_only	AUH
miRWalk_only	AUNIP
miRWalk_only	AUP1
miRWalk_only	AURKAIP1
miRWalk_only	AURKB
miRWalk_only	AUTS2
miRWalk_only	AVEN
miRWalk_only	AVIL
miRWalk_only	AVL9
miRWalk_only	AVPR1B
miRWalk_only	AWAT2
miRWalk_only	AXDND1
miRWalk_only	AXL
miRWalk_only	AZIN2
miRWalk_only	AZU1
miRWalk_only	B2M
miRWalk_only	B3GALNT2
miRWalk_only	B3GALT2
miRWalk_only	B3GALT4
miRWalk_only	B3GALT9
miRWalk_only	B3GLCT
miRWalk_only	B3GNT3
miRWalk_only	B3GNT5
miRWalk_only	B3GNT8
miRWalk_only	B3GNT9
miRWalk_only	B4GALNT2
miRWalk_only	B4GALT2
miRWalk_only	B4GALT3
miRWalk_only	B4GALT5
miRWalk_only	B4GALT6
miRWalk_only	B9D1
miRWalk_only	BAALC
miRWalk_only	BABAM1
miRWalk_only	BABAM2
miRWalk_only	BACE1
miRWalk_only	BAD
miRWalk_only	BAG6
miRWalk_only	BAHCC1
miRWalk_only	BAIAP3
miRWalk_only	BANF1
miRWalk_only	BANK1
miRWalk_only	BARD1
miRWalk_only	BARHL2
miRWalk_only	BASP1
miRWalk_only	BATF2
miRWalk_only	BAZ1B
miRWalk_only	BAZ2A
miRWalk_only	BAZ2B
miRWalk_only	BBC3
miRWalk_only	BBOF1
miRWalk_only	BBOX1
miRWalk_only	BBS12
miRWalk_only	BBS2
miRWalk_only	BBS4
miRWalk_only	BBS7
miRWalk_only	BBS9
miRWalk_only	BCAM
miRWalk_only	BCAN
miRWalk_only	BCAR3
miRWalk_only	BCAS1
miRWalk_only	BCAT2
miRWalk_only	BCHE
miRWalk_only	BCKDHA
miRWalk_only	BCL11B
miRWalk_only	BCL2A1
miRWalk_only	BCL2L12
miRWalk_only	BCL2L14
miRWalk_only	BCL2L2
miRWalk_only	BCL2L2-PABPN1
miRWalk_only	BCL3
miRWalk_only	BCL6
miRWalk_only	BCL7C
miRWalk_only	BCL9
miRWalk_only	BCL9L
miRWalk_only	BCLAF1
miRWalk_only	BCLAF1P2
miRWalk_only	BCLAF3
miRWalk_only	BCO2
miRWalk_only	BCOR
miRWalk_only	BCORL1
miRWalk_only	BCS1L
miRWalk_only	BDH1
miRWalk_only	BDH2
miRWalk_only	BDKRB1
miRWalk_only	BDP1
miRWalk_only	BEAN1
miRWalk_only	BECN1
miRWalk_only	BEND3
miRWalk_only	BEND4
miRWalk_only	BEND6
miRWalk_only	BEND7
miRWalk_only	BEST1
miRWalk_only	BEST2
miRWalk_only	BEST3
miRWalk_only	BEX2
miRWalk_only	BEX5
miRWalk_only	BFAR
miRWalk_only	BFSP1
miRWalk_only	BFSP2
miRWalk_only	BGLAP
miRWalk_only	BHLHB9
miRWalk_only	BHLHE22
miRWalk_only	BHLHE23
miRWalk_only	BHLHE40
miRWalk_only	BHMT
miRWalk_only	BHMT2
miRWalk_only	BICC1
miRWalk_only	BICD2
miRWalk_only	BICDL1
miRWalk_only	BICDL2
miRWalk_only	BICRA
miRWalk_only	BICRAL
miRWalk_only	BID
miRWalk_only	BIN2
miRWalk_only	BIRC2
miRWalk_only	BIRC6
miRWalk_only	BIVM-ERCC5
miRWalk_only	BLACAT1
miRWalk_only	BLCAP
miRWalk_only	BLK
miRWalk_only	BLM
miRWalk_only	BLMH
miRWalk_only	BLNK
miRWalk_only	BLOC1S2
miRWalk_only	BLOC1S3
miRWalk_only	BLOC1S4
miRWalk_only	BLVRB
miRWalk_only	BLZF1
miRWalk_only	BMERB1
miRWalk_only	BMI1
miRWalk_only	BMP1
miRWalk_only	BMP10
miRWalk_only	BMP15
miRWalk_only	BMP2
miRWalk_only	BMP2K
miRWalk_only	BMP3
miRWalk_only	BMP4
miRWalk_only	BMP6
miRWalk_only	BMP7
miRWalk_only	BMP8B
miRWalk_only	BMPR1A
miRWalk_only	BMPR1B
[truncated: 12,447 more rows]
