# Supplementary material for: Characterization of a novel lncRNA RP3-340N1.2 and its association with a miR-4650-5p/SHC1-related regulatory network in lung adenocarcinoma
Source: PLoS One. 2026 Jul 16;21(7):e0353744. doi: 10.1371/journal.pone.0353744 (PMC13375034; doi:10.1371/journal.pone.0353744)
Supplement: S1 Data — (XLSX) [file pone.0353744.s003.xlsx]

## Sheet: Sheet1
Figure 1
	Repeat	Target gene CT	U3 CT	ΔCT	ΔΔCT	Rel. Expression
BEAS-2B	1	25.68	23.64	2.04	-0.01	1.00696
	2	25.76	23.58	2.18	0.13	0.913831
	3	25.64	23.72	1.92	-0.13	1.09429
A549	1	23.92	23.41	0.51	-1.54	2.90795
	2	24.24	23.87	0.37	-1.68	3.20428
	3	23.76	23.45	0.31	-1.74	3.34035
H1975	1	22.34	23.68	-1.34	-3.39	10.4831
	2	22.79	23.79	-1	-3.05	8.28212
	3	22.56	23.63	-1.07	-3.12	8.69388
PC9	1	23.44	23.84	-0.4	-2.45	5.46416
	2	23.37	23.95	-0.58	-2.63	6.19026
	3	23.04	23.68	-0.64	-2.69	6.45313
H1299	1	24.53	23.72	0.81	-1.24	2.36199
	2	24.05	23.59	0.46	-1.59	3.01049
	3	24.15	23.48	0.67	-1.38	2.60268
Figure 2
	Repeat	Target gene CT	U3 CT	ΔCT	ΔΔCT	Rel. Expression
Ctrl	1	22.48	23.85	-1.37	-0.13	1.09429
	2	22.53	23.75	-1.22	0.02	0.986233
	3	22.55	23.68	-1.13	0.11	0.926588
si-NC	1	21.95	23.42	-1.47	-0.23	1.17283
	2	22.49	23.59	-1.1	0.14	0.907519
	3	22.45	23.64	-1.19	0.05	0.965936
si-RP3-340N1.2	1	24.08	23.68	0.4	1.64	0.320856
	2	24	23.39	0.61	1.85	0.277392
	3	24.3	23.55	0.75	1.99	0.251739
	Repeat	Target gene CT	U3 CT	ΔCT	ΔΔCT	Rel. Expression
Ctrl	1	23.48	23.87	-0.39	-0.14	1.10191
	2	23.42	23.64	-0.22	0.03	0.97942
	3	23.45	23.59	-0.14	0.11	0.926588
si-NC	1	23.21	23.28	-0.07	0.18	0.882703
	2	23.46	23.57	-0.11	0.14	0.907519
	3	23.16	23.64	-0.48	-0.23	1.17283
si-RP3-340N1.2	1	24.62	23.29	1.33	1.58	0.334482
	2	24.98	23.59	1.39	1.64	0.320856
	3	24.9	23.66	1.24	1.49	0.356013
		si-NC
0	0.27	0.34	0.26			si-RP3-340N1.2
1	0.61	0.52	0.56		0.28	0.26	0.31
2	0.96	0.93	0.84		0.55	0.51	0.52
3	1.33	1.24	1.29		0.87	0.78	0.82
4	1.93	1.72	1.78		0.96	0.94	1.22
5	2.61	2.31	2.45		1.31	1.32	1.34
					1.67	1.59	1.68
		si-NC
0	0.28	0.41	0.35			si-RP3-340N1.2
1	0.72	0.74	0.52		0.32	0.37	0.48
2	0.94	1.18	1.09		0.48	0.78	0.71
3	1.56	1.49	1.42		0.96	1.05	0.93
4	1.75	1.79	1.84		1.25	1.21	1.17
5	2.52	2.37	2.41		1.42	1.45	1.51
					1.65	1.63	1.68
Day	Group	Rep1	Rep2	Rep3
7	si-NC	18.54	19.05	19.62
14	si-NC	20.44	20.87	21.28
21	si-NC	20.87	21.74	22.66
28	si-NC	22.32	22.94	23.61
7	si-RP3-340N1.2	18.81	19.16	19.51
14	si-RP3-340N1.2	20.17	20.61	21.08
21	si-RP3-340N1.2	21.84	22.28	22.64
28	si-RP3-340N1.2	22.64	23.27	23.78
Day	Group	Rep1	Rep2	Rep3
7	si-NC	35.48	40.24	46.42
14	si-NC	127.68	135.62	147.27
21	si-NC	252.35	260.74	268.56
28	si-NC	346.72	367.43	385.28
7	si-RP3-340N1.2	33.12	38.67	43.45
14	si-RP3-340N1.2	52.34	58.67	64.72
21	si-RP3-340N1.2	87.14	95.43	103.28
28	si-RP3-340N1.2	121.13	134.28	149.74
Group	Rep1	Rep2	Rep3
si-NC	382.56	338.75	342.19
si-RP3-340N1.2	90.15	92.48	101.32
Figure 3	si-NC	si-RP3-340N1.2			si-NC	si-RP3-340N1.2
	256	102			198	88
	238	156			164	95
	225	148			206	106
	si-NC	si-NC	si-NC	si-RP3-340N1.2	si-RP3-340N1.2	si-RP3-340N1.2				si-NC	si-NC	si-NC	si-RP3-340N1.2	si-RP3-340N1.2	si-RP3-340N1.2
0h	100	100	100	100	100	100			0h	100	100	100	100	100	100
24h	36.42	38.59	36.54	55.63	60.42	51.45			24h	25.42	18.64	24.63	50.29	48.74	39.28
Figure 4	si-NC	si-RP3-340N1.2				si-NC	si-RP3-340N1.2
	84.32	48.63				87.64	42.63
	75.48	50.25				79.63	39.75
	72.64	42.14				80.25	45.65
	Mimics NC	Mimics NC	Mimics NC	miR-4650-5p mimics	miR-4650-5p mimics	miR-4650-5p mimics			Mimics NC	Mimics NC	Mimics NC	miR-4650-5p mimics	miR-4650-5p mimics	miR-4650-5p mimics			Mimics NC	Mimics NC	Mimics NC	miR-4650-5p mimics	miR-4650-5p mimics	miR-4650-5p mimics
RP3-340N1.2-WT	1.059	1.142	0.845	0.528	0.563	0.514			0.875	1.214	0.928	0.428	0.515	0.529			0.945	1.028	1.018	0.535	0.518	0.499
RP3-340N1.2-MUT	0.85	1.21	0.94	0.535	0.594	0.521			1.054	0.828	1.108	0.946	0.828	0.987			0.885	0.842	1.142	0.564	0.515	0.524
	Mimics NC			miR-4650-5p mimics					Mimics NC	Mimics NC	Mimics NC	miR-4650-5p mimics	miR-4650-5p mimics	miR-4650-5p mimics			Mimics NC	Mimics NC	Mimics NC	miR-4650-5p mimics	miR-4650-5p mimics	miR-4650-5p mimics
Ago 2	1.085	0.973	0.948	3.688	3.454	3.752			0.915	1.142	0.942	0.524	0.618	0.496			0.968	0.988	1.096	3.428	3.654	3.218
IgG	0.148	0.212	0.159	0.108	0.189	0.156			0.895	0.952	1.135	0.986	0.874	1.152			0.255	0.242	0.215	0.192	0.215	0.268
Figure 5
	Mimics NC			miR-4650-5p mimics
RP3-340N1.2-WT	1.059	1.142	0.845	0.528	0.563	0.514
RP3-340N1.2-MUT	0.85	1.21	0.94	0.535	0.594	0.521
	Mimics NC			miR-4650-5p mimics
RP3-340N1.2-WT	0.875	1.214	0.928	0.428	0.515	0.529
RP3-340N1.2-MUT	1.054	0.828	1.108	0.946	0.828	0.987
	Mimics NC			miR-4650-5p mimics
RP3-340N1.2-WT	1.085	0.973	0.948	3.688	3.454	3.752
RP3-340N1.2-MUT	0.148	0.212	0.159	0.108	0.189	0.156
	Mimics NC			miR-4650-5p mimics
RP3-340N1.2-WT	0.945	1.028	1.018	0.535	0.518	0.499
RP3-340N1.2-MUT	0.885	0.842	1.142	0.564	0.515	0.524
	Mimics NC			miR-4650-5p mimics
RP3-340N1.2-WT	0.915	1.142	0.942	0.524	0.618	0.496
RP3-340N1.2-MUT	0.895	0.952	1.135	0.986	0.874	1.152
	Mimics NC			miR-4650-5p mimics
RP3-340N1.2-WT	0.968	0.988	1.096	3.428	3.654	3.218
RP3-340N1.2-MUT	0.255	0.242	0.215	0.192	0.215	0.268
	Mimics NC			miR-4650-5p mimics
SHC1-WT	1.159	1.028	0.842	0.608	0.529	0.554
SHC1-MUT	0.88	0.88	1.214	0.946	0.859	1.028
	Mimics NC			miR-4650-5p mimics
SHC1-WT	0.874	0.915	1.215	0.642	0.595	0.632
SHC1-MUT	0.859	0.895	0.963	1.054	1.158	0.847
	Ctrl	NC mimics	miR-4650-5p mimics
	1.06437	1.13288	0.479632
	0.907519	0.907519	0.543367
	1.02811	0.959264	0.594604
	Ctrl	NC mimics	miR-4650-5p mimics
	0.842	0.842	0.545
	1.154	1.142	0.428
	0.995	0.958	0.4554
Figure 7
	Ctrl	oe-RP3-340N1.2	oe-SCH1	oe-RP3-340N1.2 + si-SHC1				Ctrl	oe-RP3-340N1.2	oe-SCH1	oe-RP3-340N1.2 + si-SHC1
	0.949735	1.60053	1.78307	0.566138				0.984635	1.40274	2.1062	0.572802
	1.13228	1.63492	1.60053	0.656085				1.10066	1.47904	2.06752	0.667921
	0.917989	1.69841	1.83598	0.685185				0.914602	1.53444	1.92537	0.656423
	Ctrl	oe-RP3-340N1.2	miR-4650-5p mimics	oe-RP3-340N1.2 + miR-4650-5p mimics				Ctrl	oe-RP3-340N1.2	miR-4650-5p mimics	oe-RP3-340N1.2 + miR-4650-5p mimics
	0.966502	1.85246	0.594911	0.907926				1.07484	2.03415	0.544115	1.13511
	1.12576	1.80304	0.563793	0.966502				0.982756	1.73782	0.616106	0.830403
	0.907926	2.22222	0.602233	0.882299				0.942575	1.93538	0.497238	0.895697
	Ctrl	oe-RP3-340N1.2	oe-SCH1	oe-RP3-340N1.2 + si-SHC1				Ctrl	oe-RP3-340N1.2	oe-SCH1	oe-RP3-340N1.2 + si-SHC1
	0.972169	1.57496	1.5506	1.00423				0.920455	1.64631	2.33239	0.603693
	1.0799	1.61472	1.83147	0.678466				1.02983	1.78693	2.18608	0.704545
	0.9478	1.50442	1.99949	0.704117				1.04972	1.76989	2.125	0.508523
	Ctrl	oe-RP3-340N1.2	miR-4650-5p mimics	oe-RP3-340N1.2 + miR-4650-5p mimics				Ctrl	oe-RP3-340N1.2	miR-4650-5p mimics	oe-RP3-340N1.2 + miR-4650-5p mimics
	1.04972	1.90528	0.543367	0.913831				0.993092	1.89212	0.543367	0.852635
	0.986233	1.8025	0.594604	0.864537				1.03526	1.84038	0.532185	0.882703
	0.965936	1.95884	0.607097	0.846745				0.972655	1.8025	0.558644	0.907519
	NC	oe-RP3-340N1.2	si-RP3-340N1.2					NC	oe-RP3-340N1.2	si-RP3-340N1.2
	1.02101	0.965936	0.926588					0.965936	0.939523	0.993092
	0.965936	0.946058	1.05702					0.993092	0.97942	1.06437
	1.01396	0.926588	1.06437					1.04247	1.02811	0.946058
Figure 7
	Ctrl	oe-RP3-340N1.2	oe-RP3-340N1.2 + si-SHC1				Ctrl	oe-RP3-340N1.2	oe-RP3-340N1.2 + si-SHC1
	8.8	18.69	5.42				8.8	26.74	10.63
	9.68	24.58	3.67				10.28	18.59	8.74
	10.34	23.64	6.74				7.64	19.64	6.52
	Ctrl	Ctrl	Ctrl	Ctrl	oe-RP3-340N1.2	oe-RP3-340N1.2	oe-RP3-340N1.2		oe-RP3-340N1.2 + si-SHC1	oe-RP3-340N1.2 + si-SHC1	oe-RP3-340N1.2 + si-SHC1				Ctrl						oe-RP3-340N1.2						oe-RP3-340N1.2 + si-SHC1
	0.32	0.24	0.24		0.33	0.24	0.29		0.28	0.24	0.25				0.35	0.27	0.24				0.28	0.27	0.33				0.33	0.36	0.31
	0.57	0.54	0.58		0.57	0.62	0.51		0.51	0.54	0.52				0.48	0.51	0.54				0.63	0.69	0.57				0.39	0.54	0.42
	0.88	0.84	0.93		1.05	0.96	1.08		0.84	0.72	0.69				0.89	0.92	0.78				0.99	1.14	1.08				0.87	0.69	0.93
	1.28	1.24	1.23		1.68	1.74	1.62		1.15	1.08	0.99				1.25	1.24	1.23				1.68	1.56	1.62				1.18	1.09	1.27
	1.88	1.69	1.74		2.25	2.42	2.69		1.52	1.47	1.41				1.54	1.72	1.68				2.25	2.22	2.19				1.62	1.67	1.64
	2.31	2.32	2.28		3.24	3.45	3.33		1.87	1.95	1.77				2.12	2.09	1.98				3.03	2.91	2.82				2.02	1.98	1.96
Figure 8
	si-NC			oe-RP3-340N1.2			oe-RP3-340N1.2 + si-SHC1					si-NC			oe-RP3-340N1.2			oe-RP3-340N1.2 + si-SHC1
	100	100	100	100	100	100	100	100	100			100	100	100	100	100	100	100	100	100
	46.64	38.84	32.14	12.68	19.64	18.42	56.64	48.42	46.54			52.64	65.82	49.67	26.63	18.25	28.32	68.74	56.83	58.82
	Ctrl	oe-RP3-340N1.2	oe-RP3-340N1.2 + si-SHC1									Ctrl	oe-RP3-340N1.2	oe-RP3-340N1.2 + si-SHC1
	148	258	154									126	205	133
	124	274	108									148	246	126
	169	196	128									119	198	104
